# Supplementary material for: Performance of Salivary Extracellular RNA Biomarker Panels for Gastric Cancer Differs between Distinct Populations
Source: Cancers (Basel). 2022 Jul 26;14(15):3632. doi: 10.3390/cancers14153632 (PMC9331389; doi:10.3390/cancers14153632)
Supplement: Supplementary file 1 [file cancers-14-03632-s001.zip]

Archive with 1 entries (1 files):
- cancers-1757035-supplementary.pdf
